# Supplementary material for: Rapid assessment of infrastructure of primary health care facilities – a relevant instrument for health care systems management
Source: BMC Health Serv Res. 2015 May 1;15:183. doi: 10.1186/s12913-015-0838-8 (PMC4421986; doi:10.1186/s12913-015-0838-8)
Supplement: Additional file 1: — Rapid assessment tool, excerpt of questionnaire. Format xlsx. This file shows an excerpt of the questionnaire for the rapid assessment of health facility infrastructure. All questions and data codes are given, together with the data types. Example for data type: ‘rating predefined’ for data code 40101 (functioning of incinerator) offers the following predefined answers: 2 = fully functioning OR 1 = minor problems OR 0 = major problems or not functioning. [file 12913_2015_838_MOESM1_ESM.xlsx]

## Sheet: rapid assessment tool excerpt
	Component 1 - The Facility and its Management
DATA Code	Skip question if ..	Question	Data type
10000		Please indicate the MFL-Code for the facility (MFL= Master Facility List)	Number
10001		Name of facility	Text
10002		Type of facility	Text - predefined
10100		Please indicate the type of ownership of the facility	Text - predefined
10101		Please indicate the name of ownership of facility - Name	Text
10201		Please indicate the number of population in the facility's catchment area	Number
10202		Which is the longest distance that patients have to travel to reach this facility?	Number
10300		To which region does the facility belong?	Text
10301		To which district does the facility belong?	Text
10302		To which town does the facility belong?	Text
10303		In which village or town quarter is the facility located?	Text
10304		Please indicate the office telephone number of the facility	Text
10400		Which is the name of the In Charge of the Facility?	Text
10401		Which is the position of the In Charge of the Facility?	Text
10402		Please indicate the In Charge's telephone number	Text
10500		Dear data collector, please indicate your name.	Text
10501		Dear data collector, please indicate your position in the facility.	Text
10502		Dear data collector, please indicate your telephone number.	Text
11000		How would you rate the general maintenance status of the facility?	Rating - predefined
12000		Does the facility have a signboard that displays the facility's name and services?	Rating - predefined
13000		Does the facility provide a safe room for patients' files/records?	Rating - predefined
14000		Does the facility offer 24h services?	Rating - predefined
14001	10002 = Health Centre OR 10002 = District Hospital	How many days per week does the facility offer services? (question applies to dispensaries)	Rating - predefined
14002	10002 = Dispensary	How many days per week does the facility offer services? (question applies to health centres and district hospital)	Rating - predefined
14200		Does the facility offer staff quarters?	Rating - predefined
14201	14200 = No	How many staff members can be housed in the staff quarters?	Number
14202	14200 = No	How would you rate the condition of the staff quarters?	Rating - predefined
14203	14200 = No	How would you rate the security of the staff quarters?	Rating - predefined
14300		Does the facility provide separate washing-/bath-rooms for staff members?	Rating - predefined
14301	14300 = No	How is the condition of the separate washing-/bath-rooms for staff members?	Rating - predefined
	Component 2 - Physical infrastructure	Data Code 20100 and 20204: compound; Data Code 21000 - 23501: for each building separately
DATA Code	Skip question if ..	Question	Data type
20100		How would you rate the security of the facility compound?	Rating - predefined
20204		Are areas of the compound often permanently flooded during rain seasons?	Rating - predefined
21000		Date of assessment of building:	Date
21001		Starting time of assessment of building:	Time
21100		Please indicate the name of the building you are assessing.	Text
21101		Please indicate the number of the building you are assessing (for the number, please refer to "Register of buildings and functions").	Text
21201		How many floors / storeys does the building have?	Number
22100		Do you observe cracks in exterior walls? (look at the facades of the building)	Rating - predefined
22400		Please indicate the predominant type of roofing.	Text - predefined
22401		Please rate the condition of roofing regarding leakages.	Rating - predefined
22500		Is the building equipped with rain gutters?	Rating - predefined
22501	22500 = No	Please rate the condition of the existing rain gutters.	Rating - predefined
22600		Does the building have storage rooms (e.g. for drugs and equipment)?	Rating - predefined
22601	22600 = No	Please rate the condition of protection of storage rooms against rodents and insects.	Rating - predefined
23100		Please rate the condition of the building's interior ceilings.	Rating - predefined
23200		Please rate the condition of the building's floors (cracks? Rough surface? Easy to clean?).	Rating - predefined
23300		Please rate the condition of the building's doors.	Rating - predefined
23400		Please rate the condition of the building's windows.	Rating - predefined
24000		Is the building equipped with electrical installations?	Rating - predefined
24001	24000 = No	Please rate the conditions of the building's electrical installations.	Rating - predefined
24100		Is the building equipped with water supply installations?	Rating - predefined
24101	24100 = No	Please rate the conditions of the building's water supply installations.	Rating - predefined
24200		Are service rooms equipped with separate hand washing facilities for staff members?	Rating - predefined
24201	24200 = No	Please rate the condition of the staff's hand washing facilities in service rooms.	Rating - predefined
23500		Are rooms protected by mosquito gauze at windows?	Rating - predefined
23501	23500 = No	Please rate the condition of the mosquito wire at the building's windows.	Rating - predefined
	Component 3 - Supply facilities systems
DATA Code	Skip question if ..	Question	Data type
30000		Please indicate the type of the main source of electricity.	Text - predefined
30001	30000 = None	Please rate the reliability of the main source of electricity.	Rating - predefined
30100		Does the facility have a standby-generator?	Rating - predefined
30101	30100 = No	Please rate the reliability of the standby-generator.	Rating - predefined
30200		Which other source of electrical supply does the facility have?	Text - predefined
31000		Please indicate the main source of water supply.	Text - predefined
31001		Please rate the reliability of the main source of water supply.	Rating - predefined
31002		Please rate the water quality of the main source of water supply.	Rating - predefined
31100		Does the facility have a water storage (tank) for emergencies?	Rating - predefined
31200		Which further sources of water supply are available?	Text - predefined
32000		Does the facility harvest rainwater?	Rating - predefined
32001	32000 = No	Does the facility have a high-level water tank?	Rating - predefined
32002	32000 = No	Please rate the condition of the rainwater tank(s).	Rating - predefined
32303	32000 = No	At the facility, rainwater is used for which main purpose?	Text
32400	32000 = No	Is the rain water harvesting system equipped with pumps?	Rating - predefined
32401	32400 = No	Please rate the functioning of the pump(s) in rainwater system.	Rating - predefined
	Component - 4 Disposal systems
DATA Code	Skip question if ..	Question	Data type
40000		Is waste collected by the town council or other local authorities?	Text - predefined
40001	40000 = No	Please rate the reliability of waste collection by local authorities.	Rating - predefined
40100		Does the facility have an incinerator?	Rating - predefined
40101	40100 = No	Please rate the condition / functioning of the incinerator.	Rating - predefined
40200		Does the facility operate a rubbish pit?	Rating - predefined
40300		Does the facility use a syringe disposal system? (e.g. safety box)	Rating - predefined
40400		Does the facility operate with a separate disposal system for infectious medical waste?	Rating - predefined
40500		Does the facility need a placenta pit?	Text - predefined
40501	40500 = No	Is the facility equipped with a placenta pit?	Rating - predefined
41000		Please indicate the type of effluent discharge / sewage system.	Text - predefined
41100		Are patients toilets available?	Rating - predefined
41101	41100 = No	Please rate the cleanliness of patients toilets.	Rating - predefined
41200		Are separate staff toilets available?	Rating - predefined
41201	41200 = No	Please rate the cleanliness of the staff toilets.	Rating - predefined
	Component 5 - Technical medical equipment
DATA Code	Skip question if ..	Question	Data type
50000		In which department of the facility is the asset used / placed?	Text
51000		Asset data collection Number	Number
51002		Please indicate the name of the asset.	Text
52000		Please rate the asset's status / functioning.	Rating - predefined
52100		Please rate the age of the asset	Rating - predefined
55000		Does the facility have a workshop for maintenance of tech. med. equipment?	Text - predefined
55001	55000 = No	Please rate the functionality of the workshop for maintenance of techn. med. equipment.	Rating - predefined
	Component 6 - ICT
DATA Code	Skip question if ..	Question	Data type
60000		Please indicate the type of telephone that is mostly used for office purposes.	Text - predefined
60001	60000 = None	Please rate the reliability of the telephone mostly used for office purposes.	Rating - predefined
62000		Does the facility administration have internet access?	Rating - predefined
62001	62000 = No	Please rate the reliability of internet access.	Rating - predefined
	Component 7 - Outreach services
DATA Code	Skip question if ..	Question	Data type
70000		Please indicate the means of transport that are assigned to the facility.	Text - predefined
70001	70000 = None	Please rate the reliability of the means of transport that are assigned to the facility.	Rating - predefined
72000		Please indicate the name of the referral facility.	Text
72001		Please estimate the distance to the referral facility.	Number
	Assessment data
DATA Code	Skip question if ..	Question	Data type
80000		Date of assessment	Date
80100		Name of data collector	Text
80101		Contact details of data collector	Text
